# Supplementary material for: The induction and function of the anti-inflammatory fate of TH17 cells
Source: Nat Commun. 2020 Jul 3;11:3334. doi: 10.1038/s41467-020-17097-5 (PMC7335205; doi:10.1038/s41467-020-17097-5)
Supplement: Supplementary file 3 — Source Data [file 41467_2020_17097_MOESM3_ESM.xlsx]

## Sheet: Figure 1
Figure 1A												Figure 1B												Figure 1C			Figure 1D
TR1exTH17																								TH17	il10 wt/wt	il10 fl/fl	TH17	il10 wt/wt	il10 fl/fl
Duodenum	484.082	963.878	1088.94	1132.53	1337.12	4.99202						Il17aCre Il10Wt/Wt													0.89	2.04		11300	20230
Jejunum	5240.08	11630.2	4562.97	8121	7202.16	35.0548						TNF-α	-1.57962	-0.687358	-1.08278	0.0806083									1.2	1.74		5590	13970
Ileum	6138.33	15020.1	8995.51	13930.1	9637.39	51.3599						CXCL2	-1.21997	-0.130772	-1.65796	0.121136									0.49	1.91		4870	18010
Peyer's Patch	2007.2	1603.73	1260.9	1708.14	1360.98	8.31834						IL-17F	-0.924542	-0.537025	-0.973003	-1.10216									0.52	1.95		8850	15850
Colon	52.7662	81.5126	55.8076	40.7959	40	0.274945						IL-1β	-1.41084	-0.1104	-1.25694	-0.135641
												IFN-γ	-0.875878	-0.704203	-1.15065	0.0515169								TH1/TH17	il10 wt/wt	il10 fl/fl	TH1/TH17	il10 wt/wt	il10 fl/fl
IL-10+ TH17												CXCL1	-0.141091	-0.70738	-1.21918	-0.807087									0.081	0.11		510	1190
Duodenum	0.729	24.5682	10.1696	4	6	0.793964						IL-17A	-0.347315	0.788071	-0.59664	-0.598272									0.1	0.19		750	1880
Jejunum	5.705	75.3298	48.6218	43.2509	97.2611	6.14908						IL-2	-0.857458	0.521155	-1.01823	1.04318									0.066	0.2		940	1790
Ileum	63.26	1175.66	750.362	1214.49	404.535	62.5888						IL-6	0.759295	-0.840855	1.52194	0.188815									0.055	0.12		800	1620
Peyer's Patch	29.6	474.055	610.175	496.468	138.894	29.6703						IL-33	2.04664	-0.718456	0.535552	0.55711											TH1	il10 wt/wt	il10 fl/fl
Colon	0.7105	27.1362	17.1757	0	3.61502	0.797865																		TH1	il10 wt/wt	il10 fl/fl		36710	29560
												Figure 1B	Il17aCre Il10Flox/Flox												3.69	2.98		27970	22240
TH17												TNF-α	0.646915	1.15722	0.626173	0.838844									2.97	2.77		26900	35920
Duodenum	484.082	963.878	1088.94	1132.53	1337.12	4.99202						CXCL2	0.629178	1.0209	0.105278	1.13221									2.36	3.81		37290	24220
Jejunum	5240.08	11630.2	4562.97	8121	7202.16	35.0548						IL-17F	1.32009	1.06824	0.298371	0.850017
Ileum	6138.33	15020.1	8995.51	13930.1	9637.39	51.3599						IL-1β	-0.167737	0.688654	1.32621	1.0667
Peyer's Patch	2007.2	1603.73	1260.9	1708.14	1360.98	8.31834						IFN-γ	1.70086	1.21273	-0.215147	-0.0192333
Colon	52.7662	81.5126	55.8076	40.7959	40	0.274945						CXCL1	0.870589	-0.40523	0.696139	1.71324
												IL-17A	-0.324386	-0.597121	-0.518397	2.19406
												IL-2	-0.624952	-0.907945	0.231989	1.61227
												IL-6	-0.955052	0.987505	-0.611146	-1.05056
												IL-33	-0.848772	-0.65176	-0.205973	-0.714337

## Sheet: Figure 2
Figure 2B				Figure 2D				Figure 2E
Spleen	IL-10 wt/wt	IL-10 fl/fl		TH17	il10 wt/wt	il10 fl/fl		TH17	il10 wt/wt	il10 fl/fl
	2000	1000			4.54	8.87			9473	9674
	6000	2000			3.88	6.7			4658	10542
	10000	3000			6.8	11.5			4035	7502
	4000	4000			4.55	7.5			4826	10210
	8000	800			3.29	8.6			6913	9906
	9000	900
	10000	1300		TH1/TH17	il10 wt/wt	il10 fl/fl		TH1/TH17	il10 wt/wt	il10 fl/fl
					1.55	3.44			3273	3274
Small Intestine	IL-10 wt/wt	IL-10 fl/fl			1.75	4.1			1858	3542
	1500	300			1.55	2.98			1035	2502
	500	100			2.15	1.96			1626	3410
	700	100			2.22	3.57			2313	3302
	900	90
	800	200		TH1	il10 wt/wt	il10 fl/fl		TH1	il10 wt/wt	il10 fl/fl
	2000	500			19	20			36473	22674
	1000	90			21	21			22058	25542
					20.3	16.5			20035	23702
Liver	IL-10 wt/wt	IL-10 fl/fl			17.5	23.1			24026	24210
	300000	50000			18.2	17.34			27813	25906
	8200000	500000
	5700000	50000
	950000	100000
	2000000	200000
	300000	50000
	900000	400000

## Sheet: Figure 3
Figure 3A												Figure 3D											Figure 3E
il10 wt/wt												TH17	il10 wt/wt	il10 fl/fl									TH17	il10 wt/wt	il10 fl/fl
Day 0	100	100	100	100	100	100							4.54	15.44										9473	31674
Day 1	96	95	94	95	90	90							8.88	26.7										4658	80542
Day 2	98	94	92	95	96	93							6.8	11.5										4035	52502
Day 3	93	93	89	101	94	88							4.55	27.5										17826	40210
Day 4	99	95	92	103	102	94							7.29	21.6										8913	35906
Day 5	97	91	88	96	100	95
												TH1/TH17	il10 wt/wt	il10 fl/fl									TH1/TH17	il10 wt/wt	il10 fl/fl
il10 wt/wt	100	100											3.55	13.2										7459	44290
Day 0	89	89											1.75	19.8										5031	42694
Day 1	98	94											2.55	14.8										4533	59277
Day 2	90	89											5.15	10.8										10338	31496
Day 3	99	98											4.22	9.8										7219	41608
Day 4	92	101
Day 5												TH1	il10 wt/wt	il10 fl/fl									TH1	il10 wt/wt	il10 fl/fl
													30.4	41.1										630190	1379040
il10 fl/fl													45.6	31.7										1311180	1012490
Day 0	100	100	100	100	100	100							47	44.3										835620	856760
Day 1	95	93	91	91	91	91							40	23.1										802990	1033130
Day 2	92	91	95	88	89	88							26.4	17.34										756440	795300
Day 3	90	89	89	83	83	83
Day 4	97	90	90	87	85	87
Day 5	91	90	91	85	80	85

## Sheet: Figure 4
Figure 4B				Figure 4D				Figure 4E
TR1exTH17	tgfbr2 wt/wt	tgfbr2 fl/fl		TR1exTH17	tgfbr2 wt/wt	tgfbr2 fl/fl		TR1exTH17	tgfbr2 wt/wt	tgfbr2 fl/fl
	21.2	10.4			1.78	0.24			3214	1366
	17.1	9.76			1.59	0.39			3162	1250
	19.3	10.1			1.14	0.5			2890	1459
					2.92	0.83			5314	3313
IL-10+ TH17	tgfbr2 wt/wt	tgfbr2 fl/fl			2.1	0.58			7214	2651
	17.5	8.67
	16	6.76		IL-10+ TH17	tgfbr2 wt/wt	tgfbr2 fl/fl		IL-10+ TH17	tgfbr2 wt/wt	tgfbr2 fl/fl
	16.8	7.69			10.8	1.39			22249	7911
					15	2.61			10201	8367
					12.4	1.08			15726	3151
					9.05	3.36			22911	6713
					9.4	4			23223	8284
				TH17	tgfbr2 wt/wt	tgfbr2 fl/fl		TH17	tgfbr2 wt/wt	tgfbr2 fl/fl
					71.2	67.1			146682	381906
					71.2	72.2			89796	231472
					70.8	62.8			48422	167229
					76.9	78.3			194746	312588
					77.1	57.3			109482	370722

## Sheet: Figure 5
Figure 5B				Figure 5C				Figure 5E
TR1exTH17	smad4 wt/wt	smad4 fl/fl		TR1exTH17	smad4 wt/wt	smad4 fl/fl		IL-10+	NT	smad4 fl/fl
	3.79	1.01			725.468	265.958			7.06	1.09
	2.64	2.1			1220.46	510.181			6.33	1.25
	2.22	1			865.654	291.75				2.03
	3.05	0.6			1556.97	266.222
	3.34	0.36			1941.93	391.27
IL-10+ TH17	smad4 wt/wt	smad4 fl/fl		IL-10+ TH17	smad4 wt/wt	smad4 fl/fl
	14.6	6.3			2794.68	1658.94
	9.3	4.73			4299.36	1149.12
	17.5	7.5			6823.85	2188.12
	10.7	7.8			5462.14	4073.48
	10.9	5.72			6337.44	1869.4
TH17	smad4 wt/wt	smad4 fl/fl		TH17	smad4 wt/wt	smad4 fl/fl
	61.4	69.7			11753	48353.7
	66.2	52.6			30604.1	12778.8
	66	54			25735.6	15754.5
	76.9	78.4			39256	34786.3
	74.8	68.7			43489.9	44667.3

## Sheet: Figure 6
Figure 6A																						Figure 6D
													Figure 6C
													SMAD3
													CT	IL10A	IL10B	IL10C	GAPDH
													TH17-Smad3	25.35	25.84	25.92	27.69
													TH17+Smad3	23.69	23.61	23.97	26.42
													TH17-ISOTYPE	25.34	25.83	25.92	27.69
													TH17+ISOTYPE	24.36	28.35	22.95	24.51
													TH17-INPUT	22.37	23.24	25.06	27.04
													TH17+INPUT	24.19	23.3	22.19	25.84
													INPUT-CT	IL10A	IL10B	IL10C	GAPDH
													TH17-Smad3	-2.98	-2.6	-0.87	-0.65
													TH17+Smad3	0.5	-0.31	-1.78	-0.58
													TH17-ISOTYPE	-2.98	-2.59	-0.87	-0.65
													TH17+ISOTYPE	-0.17	-5.05	-0.76	1.33
													POWER 2	IL10A	IL10B	IL10C	GAPDH
													TH17-Smad3	0.13	0.16	0.55	0.64
													TH17+Smad3	1.42	0.81	0.29	0.67
													TH17-ISOTYPE	0.13	0.17	0.55	0.64
													TH17+ISOTYPE	0.89	0.03	0.59	2.52
													AB/Iso	IL10A	IL10B	IL10C	GAPDH
													TH17-Smad3	0.996669	0.99551	0.999414	0.999903
													TH17+Smad3	1.59746	26.6383	0.493595	0.266411
Figure 6A
													Figure 6C									Figure 6D
													SMAD4
													CT	IL10A	IL10B	IL10C	GAPDH
													TH17-Smad3	29.9811	27.2065	28.0665	28.2374
													TH17+Smad4	30.0214	26.1491	26.8114	27.2174
													TH17-ISOTYPE	29.9762	27.2	28.0656	28.2373
													TH17+ISOTYPE	31.3371	29.2537	27.9026	28.723
													TH17-INPUT	27.7393	21.944	22.9085	23.9883
													TH17+INPUT	27.2149	22.0741	23.0584	23.9924
													INPUT-CT	IL10A	IL10B	IL10C	GAPDH
													TH17-Smad4	-2.24171	-5.2625	-5.15801	-4.24916
													TH17+Smad4	-2.80649	-4.07501	-3.75291	-3.22501
													TH17-ISOTYPE	-2.2369	-5.256	-5.15716	-4.24902
													TH17+ISOTYPE	-4.12215	-7.17963	-4.84411	-4.73059
													POWER 2	IL10A	IL10B	IL10C	GAPDH
													TH17-Smad4	0.211435	0.0260514	0.0280082	0.0525866
													TH17+Smad4	0.142943	0.0593335	0.0741757	0.106949
													TH17-ISOTYPE	0.212142	0.0261689	0.0280246	0.0525917
													TH17+ISOTYPE	0.0574261	0.00689789	0.0348159	0.037666
													AB/Iso	IL10A	IL10B	IL10C	GAPDH
													TH17-Smad4	0.996669	0.99551	0.999414	0.999903
													TH17+Smad4	2.48916	8.60169	2.13052	2.8394
											Figure 6D											Figure 6D
	Figure 6B
			Luc
		PLASMID	SMAD4
		0ng	1	1	1
		5ng	1	1	1
		10ng	0.47839	0.3433	1.3025
		50ng	3.1928	0.436333	0.64544
		PLASMID	SMAD3
		0ng	1	1	1
		5ng	1	1	1
		10ng	0.608573	1	2.63979
		50ng	1.48121	1	2.09811
		PLASMID	SMAD3/4
		0ng	1	1	1
		5ng	1	1	1
		10ng	4.83062	10.3	1.33
		50ng	4	10.33	9.51756

## Sheet: Figure 7
Figure 7A												Figure 7B-C								Figure 7B-C
	Gated on TH17	Gated on CD4											PERCENTAGE	NUMBERS	PERCENTAGE	NUMBERS					PERCENTAGE	NUMBERS	PERCENTAGE	NUMBERS
	% of IL17A+IL10+ cells	% of IL17A+IL10+ cells										Exp_82_Donor 2	Q1: 1L10- , 1L17+		Q2: 1L10+ , 1L17+					Exp_82_Donor 2	Q3: 1L10+ , 1L17-		Q4: 1L10- , 1L17-
1	4.12783	0.261972										Donor 2_NO_001,fcs	34.4	10493.3	1.22	372.145				Donor 2_NO_001,fcs	1.93	588.721	62.4	19034.3
2	0.235202	0.0533333										Donor 2_TGFB_1_002,fcs	36.8	5231.65	2.39	339.773				Donor 2_TGFB_1_002,fcs	2.03	288.594	58.8	8359.27
3	6.80787	1.07399										Donor 2_TGFB_2_004,fcs	42	5151.41	3.19	391.262				Donor 2_TGFB_2_004,fcs	2.65	325.03	52.2	6402.47
4	2.0632	1.92683										Donor 2_TGFB_3_006,fcs	45.7	3908.81	4.62	395.158				Donor 2_TGFB_3_006,fcs	3.16	270.281	46.5	3977.24
5	4.34783	1.18919
6	0.15469	0.00866142										Exp_80_Donor 1	Q1: 1L10- , 1L17+		Q2: 1L10+ , 1L17+					Exp_80_Donor 1	Q3: 1L10+ , 1L17-		Q4: 1L10- , 1L17-
7	2.88119	0.0231922										Donor 1_NO_017,fcs	23.2	286.892	1.81	22.3825				Donor 1_NO_017,fcs	7.06	87.3042	67.9	839.654
8	8.26087	22.619										Donor 1_TGFB_1_018,fcs	47.4	20654.8	2.52	1098.1				Donor 1_TGFB_1_018,fcs	3.24	1411.85	46.8	20393.4
9	5.85395	0.960396										Donor 1_TGFB_2_019,fcs	46.2	15931.9	2.6	896.598				Donor 1_TGFB_2_019,fcs	3.85	1327.65	47.3	16311.2
10	0.192611	0.110331										Donor 1_TGFB_3_020,fcs	49.1	19448.7	2.44	966.496				Donor 1_TGFB_3_020,fcs	3.85	1525	44.7	17705.9
11	3.82166	0.349854
12	28.1457	16.9323										Exp_80_Donor 4	Q1: 1L10- , 1L17+		Q2: 1L10+ , 1L17+					Exp_80_Donor 4	Q3: 1L10+ , 1L17-		Q4: 1L10- , 1L17-
13	8.02792	1.21693										Donor 4_NO_012,fcs	19.6	1735.93	1.42	125.766				Donor 4_NO_012,fcs	1.68	148.794	77.4	6855.14
14	6.21092	4.25714										Donor 4_TGFB_1_013,fcs	57.7	30117.1	3.91	2040.87				Donor 4_TGFB_1_013,fcs	3.34	1743.35	35.1	18320.8
												Donor 4_TGFB_2_014,fcs	58.4	28725.8	3.21	1578.93				Donor 4_TGFB_2_014,fcs	3.22	1583.85	35.2	17314.2
												Donor 4_TGFB_3_015,fcs	58.2	31028.3	3.62	1929.94				Donor 4_TGFB_3_015,fcs	3.58	1908.61	34.6	18446.4
												Exp_82_Donor 1	Q1: 1L10- , 1L17+		Q2: 1L10+ , 1L17+					Exp_82_Donor 1	Q3: 1L10+ , 1L17-		Q4: 1L10- , 1L17-
												Donor 1_NO_007,fcs	40	7036.85	0.73	128.422				Donor 1_NO_007,fcs	0.95	167.125	58.3	10256.2
												Donor 1_TGFB_1_008,fcs	28.9	2596.43	3.69	331.517				Donor 1_TGFB_1_008,fcs	3.23	290.189	64.1	5758.87
												Donor 1_TGFB_2_009,fcs	32.6	3307.96	6.07	615.929				Donor 1_TGFB_2_009,fcs	5.46	554.032	55.9	5672.23
												Donor 1_TGFB_3_010,fcs	26.6	1809.18	4.95	336.67				Donor 1_TGFB_3_010,fcs	5.64	383.6	62.8	4271.29

## Sheet: Supplementary Figure 1
Supp. Figure 1C				Supp. Figure 1D				Supp. Figure 1E			Supp. Figure 1F				Supp. Figure 1G
Il17aCre Il10Wt/Wt	Il17aCre Il10Flox/Flox			Non-inflammatory				% of IL-10 within YFP			Il17aCre Il10Wt/Wt				CD4 T Cells	92.39
14.4	4.69			Il17aCre Il10Wt/Wt	Il17aCre Il10Flox/Flox			Il17aCre Il10Flox/Flox	0.370482		0				CD8 T Cells	5.85
12.3	5.5			5723	4523				0.127289		0				gdT Cells	0.17
12.7	5.1			6298	4205				0.0892061		0.5				ILCs	0.69
				6077	4277				0.430571		1				Others	0.9
									0.145088		Il17aCre Il10Flox/Flox
				Inflammatory					0.123656		0
				Il17aCre Il10Wt/Wt	Il17aCre Il10Flox/Flox				0.363162		0.5
				1324	1432				0.256483		1
				1309	1237			Il17aCre Il10wt/wt	1.58172
				1457	1198				1.89019
									1.33333
									2.05224

## Sheet: Supplementary Figure 2
Supp. Figure 2
CD4+ in Thymus	il10wt/wt	il10fl/fl
	6.02	6.49
	5.83	5.92
	6.38	6.16
	4.98	5.38
CD4+ in Thymus_Number	il10wt/wt	il10fl/fl
	3820460	4480510
	2846160	2973990
	3454116	3580175
	3079043	3655106
CD8+ in Thymus	il10wt/wt	il10fl/fl
	1.84	1.89
	1.96	2.23
	1.82	1.4
	1.26	1.24
CD8+ in Thymus_Number	il10wt/wt	il10fl/fl
	1167720	1304800
	956860	1120270
	985343	813676
	779035	842441
DP in Thymus	il10wt/wt	il10fl/fl
	82.8	82.7
	84.5	84.3
	83.6	83.2
	85.6	85.4
DP in Thymus_Number	il10wt/wt	il10fl/fl
	52547230	57093650
	41252310	42349250
	45260830	48355610
	52924920	58019720
CD4 in Spleen	il10wt/wt	il10fl/fl
	17.6	17.6
	23.1	18.7
	15	15.9
	16.4	14.6
CD4 in Spleen_Number	il10wt/wt	il10fl/fl
	7993020	7482330
	10543510	9776640
	13423400	11753760
	8634694	8327804
Naïve CD4 in Spleen	il10wt/wt	il10fl/fl
	75.3	67
	70.1	65.3
	67.5	67.7
	72.7	68.8
Naïve CD4 in Spleen_Number	il10wt/wt	il10fl/fl
	5019630	4020560
	5994100	5113700
	7330182	6326051
	5097267	4629459
Memory CD4 in Spleen	il10wt/wt	il10fl/fl
	13.3	16.4
	12.8	17
	22.6	19.6
	19.3	20.9
Memory CD4 in Spleen_Number	il10wt/wt	il10fl/fl
	886600	984140
	1094500	1331290
	1353195	1252946
	1454254	1318858
CD8 in Spleen	il10wt/wt	il10fl/fl
	12.2	13.2
	15.1	11.3
	9.41	8.79
	11.3	9.08
CD8 in Spleen_Number	il10wt/wt	il10fl/fl
	5540620	5611750
	6892070	5907810
	8420945	6497834
	5949515	5179209
CD4 in pLN	il10wt/wt	il10fl/fl
	32.3	38.4
	35.7	35.1
	27.9	27.3
	30.8	33
CD4 in pLN_Number	il10wt/wt	il10fl/fl
	203813	198141
	199211	198547
	214467	247459
	235928	227459
Naïve CD4 in pLN	il10wt/wt	il10fl/fl
	67	84.2
	74.3	66.5
	66.2	71.9
	77.2	84.7
Naïve CD4 in pLN_Number	il10wt/wt	il10fl/fl
	117847	142977
	126256	114737
	149387	133489
	123476	152389
Memory CD4 in pLN	il10wt/wt	il10fl/fl
	5.11	5.23
	5.52	6.04
	4.72	6.01
	4.29	4.98
Memory CD4 in pLN_Number	il10wt/wt	il10fl/fl
	8988	8881
	9380	10421
	12342	9723
	8523	9102
CD8 in pLN	il10wt/wt	il10fl/fl
	31.9	37
	38.7	26.7
	25	25.1
	31.6	32.4
CD8 in pLN_Number	il10wt/wt	il10fl/fl
	8988	8881
	9380	10421
	10692	10957
	11150	14257

## Sheet: Supplementary Figure 3
Supp. Figure 3
	TH1			TH17			TH1/TH17
GM of IL10R	427	629	641	732	923	900	813	950	1049
	Foxp3+ Treg
GM of IL10R	1320	1385	1570

[truncated: 7 more sheets: Supplementary figure 4, Supplementary Figure 5, Supplementary Figure 6, Supplementary Figure 7, Supplementary Figure 8, Supplementary Figure 9, Supplementary Figure 10]
